# Supplementary material for: Prevalence of potential drug‒drug interactions and associated factors among elderly patients in Ethiopia: a systematic review and meta-analysis
Source: Glob Health Res Policy. 2024 Nov 13;9:46. doi: 10.1186/s41256-024-00386-7 (PMC11559191; doi:10.1186/s41256-024-00386-7)
Supplement: Supplementary file 3 — Supplementary Material 3: Sample data extraction format. [file 41256_2024_386_MOESM3_ESM.xlsx]

## Sheet: Sheet1
Authors	pub. Yrs	study design	Region	Pathology	Study setting	Interaction database	Sample size	prevalence(%)	Major (%)	moderate(%)	mild (%)	Contraindicated(%)	PK DDIs()%	PD DDIs	no.DDI/pts	mixed	Stan prevalence	log prevalence	Stan Log prevalence
Adem et.al	2022	Retrospective cross-sectional	Adiss Abeba	CVDs	Outpatient	AGS & MAI	384	90.1	15.1	75	83.3	_	_	_	_	_	1.5241	4.50092	2.18418
Assefa .et.al	2020	Retrospective cross-sectional	Adiss Abeba	CVDs	Both	medscape online	168	86.31	7.3	73.29	19.41	_	21.29	73.06	3.37	5.65	2.65203	4.45795	2.22144
Dagnew et. al	2022	prospective observationa	Amhara	All	Ward	medscape online	389	58.1	59.8	88.4	30.4	_	_	_	_	_	2.50161	4.06217	2.58992
Teka et.al	2016	Cross-sectional	Tigri	All	Ward	Micromedex	140	62.2	32.9	25.7	37.8	3.6	_	_	_	_	4.09805	4.13035	2.52313
Teni et.al	2014	Retrospective cross-sectional	Amhara	All	Outpatient	Micromedex	392	24.9		89.3	_	_	_	_	_	_	2.18412	3.21487	3.53497
Bhagavathula et.al	2021	hospital based cross-sectional	Ethiopia	All	Outpatient	Beers criteria	320	2.8		_	_	_	_	_	_	_	0.922226	1.02962	6.0327
Dagnew et. al	2022	prospective observationa	Amhara	All	Ward	medscape online	389	30.62		_	_	_	_	_	_	_	2.33693	3.42165	3.28515

## Sheet: Sheet2
Authors	pub. Yrs	Study design	Region	Instrument	sample size	prevalence	Associated factors	OR	LCI	UCI	Log OR	Log LCI	Log UCI	Stan Log OR
Dagnew et. al	2020	prospective observationa	Amhara	medscape online	389	58.1	polypharmacy	5.3	2.91	9.67	1.66771	1.06815	2.26903	0.306346
Teni et.al	2014	Retrospective cross-sectional	Amhara	Micromedex	392	24.9	polypharmacy	3.92	1.959	8.012	1.36609	0.672434	2.08094	0.359313
Teka et.al	2016	cross-sectional	Tigri	Micromedex	140	62.2	polypharmacy	4.047	1.867	8.775	1.39798	0.624333	2.17191	0.394789
Adem et.al	2022	Retrospective cross-sectional	Adis Abeba	AGS	384	90.1	polypharmacy	5.195	0.11	0.386	1.6477	-2.20727	-0.951918	0.320244
Dagnew et. al	2022	Prospective observational	Amhara	medscape online	389	30.62	long hospital	2.32	1.37	3.95	0.841567	0.314811	1.37372	0.270129
Dagnew et. al	2020	Prospective observational	Amhara	medscape online	389	58.1	long hospital	5.95	3.49	26.07	1.78339	1.2499	3.26079	0.51298
